# Supplementary material for: A Hybrid Modeling Framework for Predictive Digital Twins of CHO Cell Culture
Source: Comput Struct Biotechnol J. 2026 May 4;35(1):0078. doi: 10.34133/csbj.0078 (PMC13136614; doi:10.34133/csbj.0078)
Supplement: Supplementary 1 — Methods Figs. S1 to S8 Tables S1 and S2 [file csbj.0078.f1.zip]

Archive with 4 entries (4 files):
- Revised Supplementary Figures.docx
- Supplementary Figures & Tables.pdf
- Supplementary Methods.pdf
- Supplementary Tables.xlsx
