# Supplementary material for: A Hybrid Modeling Framework for Predictive Digital Twins of CHO Cell Culture
Source: Comput Struct Biotechnol J. 2026 May 4;35(1):0078. doi: 10.34133/csbj.0078 (PMC13136614; doi:10.34133/csbj.0078)
Supplement: Supplementary 1 — Methods Figs. S1 to S8 Tables S1 and S2 [file csbj.0078.f1.zip › Supplementary Tables.xlsx]

## Sheet: SuppTable1
Supplementary Table 1. Summary of structural and functional changes in the iCHO1766 model during the five-step reduction process using MetRaC rates (95% confidence interval)
Model Reduction Steps	Reactions	Metabolites	Exchange Reactions	Genes	Essential Genes
Initial Model	6663	4455	602	1766	233
Step 1: Resolve Infeasibilities	4329	2231	284	1492	211
Step 2: MILP Exchanges	3563	1797	33	1366	195
Step 3: Transport	2164	1405	33	1134	185
Step 4: pFBA	575	468	32	595	138
Step 5: Thermodynamic Infeasible Loops	575	468	32	595	138

## Sheet: SuppTable2
Supplementary Table 2. Summary of algorithm features evolution from FBA to PC-dFBA
Version	Key Feature	Temporal	Empirical Constraint Source
FBA	Mechanistic only	Pseudo steady-state	None
Hybrid FBA	Adds PCA-based constraints	Pseudo steady-state	PCA loadings
Hybrid dFBA	Dynamic extension	Time-discretized	PCA per interval
Hybrid dFBA - MOMA	Smooth transitions	Time-discretized	PCA per interval
PC-dFBA	ANN-predicted loadings to remove time dependency	Dynamic	NN regression (no interval definition)
